# Supplementary material for: Soil water limitation intensity alters nitrogen cycling at the plant-soil interface in Scots pine mesocosms
Source: Plant Soil. 2025 Aug 26;516(1):705–23. doi: 10.1007/s11104-025-07758-z (PMC12764678; doi:10.1007/s11104-025-07758-z)
Supplement: Supplementary file 1 — Supplementary file1 (XLSX 31 KB) [file 11104_2025_7758_MOESM1_ESM.xlsx]

## Sheet: GWC
Pot	Treatment	Season	Greenhouse	GWC_%
Pot1	Severe	Winter_21	1	4.48412
Pot2	Control	Winter_21	1	36.3772
Pot3	Intermediate	Winter_21	1	13.7383
Pot4	Severe	Winter_21	2	5.52822
Pot5	Intermediate	Winter_21	2	11.5479
Pot6	Control	Winter_21	2	33.2712
Pot7	Control	Winter_21	2	33.2854
Pot8	Intermediate	Winter_21	2	16.2861
Pot9	Severe	Winter_21	2	4.68815
Pot10	Control	Winter_21	2	36.2781
Pot11	Severe	Winter_21	2	4.53272
Pot12	Intermediate	Winter_21	2	14.7113
Pot13	Intermediate	Winter_21	1	12.8679
Pot14	Severe	Winter_21	1	5.8737
Pot15	Control	Winter_21	1	31.5728
Pot16	Intermediate	Winter_21	1	13.4079
Pot17	Control	Winter_21	1	32.5868
Pot18	Severe	Winter_21	1	3.06742
Pot1	Severe	Spring_21	1	1.85655
Pot2	Control	Spring_21	1	5.65661
Pot3	Intermediate	Spring_21	1	5.34031
Pot4	Severe	Spring_21	2	0.39039
Pot5	Intermediate	Spring_21	2	3.63824
Pot6	Control	Spring_21	2	13.4992
Pot7	Control	Spring_21	2	9.85977
Pot8	Intermediate	Spring_21	2	3.18974
Pot9	Severe	Spring_21	2	8.68863
Pot10	Control	Spring_21	2	10.2243
Pot11	Severe	Spring_21	2	1.4371
Pot12	Intermediate	Spring_21	2	3.25077
Pot13	Intermediate	Spring_21	1	3.47665
Pot14	Severe	Spring_21	1	1.88257
Pot15	Control	Spring_21	1	7.62332
Pot16	Intermediate	Spring_21	1	4.0381
Pot17	Control	Spring_21	1	14.4825
Pot18	Severe	Spring_21	1	2.50662
Pot1	Severe	Summer_21	1	1.76911
Pot2	Control	Summer_21	1	9.61642
Pot3	Intermediate	Summer_21	1	9.38539
Pot4	Severe	Summer_21	2	1.29909
Pot5	Intermediate	Summer_21	2	4.96135
Pot6	Control	Summer_21	2	14.5965
Pot7	Control	Summer_21	2	8.3612
Pot8	Intermediate	Summer_21	2	4.81575
Pot9	Severe	Summer_21	2	2.13458
Pot10	Control	Summer_21	2	15.0332
Pot11	Severe	Summer_21	2	1.93089
Pot12	Intermediate	Summer_21	2	7.2891
Pot13	Intermediate	Summer_21	1	7.7576
Pot14	Severe	Summer_21	1	3.69644
Pot15	Control	Summer_21	1	9.20952
Pot16	Intermediate	Summer_21	1	12.3433
Pot17	Control	Summer_21	1	16.9699
Pot18	Severe	Summer_21	1	2.11031
Pot1	Severe	Autumn_21	1	3.5124
Pot2	Control	Autumn_21	1	18.2884
Pot3	Intermediate	Autumn_21	1	10.636
Pot4	Severe	Autumn_21	2	2.64766
Pot5	Intermediate	Autumn_21	2	7.28051
Pot6	Control	Autumn_21	2	21.966
Pot7	Control	Autumn_21	2	19.8573
Pot8	Intermediate	Autumn_21	2	10.2536
Pot9	Severe	Autumn_21	2	3.93782
Pot10	Control	Autumn_21	2	23.4279
Pot11	Severe	Autumn_21	2	3.61944
Pot12	Intermediate	Autumn_21	2	11.9687
Pot13	Intermediate	Autumn_21	1	12.3884
Pot14	Severe	Autumn_21	1	3.41262
Pot15	Control	Autumn_21	1	18.4706
Pot16	Intermediate	Autumn_21	1	22.6161
Pot17	Control	Autumn_21	1	26.087
Pot18	Severe	Autumn_21	1	3.07377

## Sheet: Sapling_development
Pot	Treatment	Season	Greenhouse	Height_growth_increment_cm	Radial_growth_increment_mm	Needle_litter_fall_g	FineRoot_biomass_gm-2
Pot1	Severe	Winter_21	1	0	0	1.374	34.6274
Pot2	Control	Winter_21	1	0	0	1.644	14.8516
Pot3	Intermediate	Winter_21	1	0	0	2.204	24.8742
Pot4	Severe	Winter_21	2	0	0	0.044	61.5158
Pot5	Intermediate	Winter_21	2	0	0	0.231	54.6474
Pot6	Control	Winter_21	2	0	0	0.025	39.4534
Pot7	Control	Winter_21	2	0	0	0.059	41.6853
Pot8	Intermediate	Winter_21	2	0	0	0.416	32.1217
Pot9	Severe	Winter_21	2	0	0	0.044	55.4475
Pot10	Control	Winter_21	2	0	0	0.056	6.47555
Pot11	Severe	Winter_21	2	0	0	3.083	31.1489
Pot12	Intermediate	Winter_21	2	0	0	0.152	39.066
Pot13	Intermediate	Winter_21	1	0	0	0.151	65.8912
Pot14	Severe	Winter_21	1	0	0	0.875	43.9931
Pot15	Control	Winter_21	1	0	0	1.33	53.005
Pot16	Intermediate	Winter_21	1	0	0	2.049	15.6096
Pot17	Control	Winter_21	1	0	0	0.667	21.8843
Pot18	Severe	Winter_21	1	0	0	0.399	27.3588
Pot1	Severe	Spring_21	1	1	-0.96	1.168	23.1616
Pot2	Control	Spring_21	1	9	-0.195	1.063	74.5381
Pot3	Intermediate	Spring_21	1	9	0.005	1.278	10.1069
Pot4	Severe	Spring_21	2	-4	-1.66	0.223	55.5877
Pot5	Intermediate	Spring_21	2	0	1.705	0.072	66.5368
Pot6	Control	Spring_21	2	8	1.35	0.017	17.687
Pot7	Control	Spring_21	2	8	0.385	0.174	41.6908
Pot8	Intermediate	Spring_21	2	8	-0.02	0.622	58.5356
Pot9	Severe	Spring_21	2	3	0.62	1.808	34.9529
Pot10	Control	Spring_21	2	10	2.77	0.146	25.2671
Pot11	Severe	Spring_21	2	2	0.26	4.963	32.8473
Pot12	Intermediate	Spring_21	2	7	1.13	0.133	27.3727
Pot13	Intermediate	Spring_21	1	22	-1.13	0.101	61.9045
Pot14	Severe	Spring_21	1	-1	-0.511875	1.631	42.1119
Pot15	Control	Spring_21	1	15	-0.385	1.434	61.9045
Pot16	Intermediate	Spring_21	1	7	-0.48	2.734	27.7939
Pot17	Control	Spring_21	1	10	0.87	2.194	28.215
Pot18	Severe	Spring_21	1	0	-0.485	1.016	16.0025
Pot1	Severe	Summer_21	1	1	-2.7	4.01	56.43
Pot2	Control	Summer_21	1	15	1.115	2.35	52.2188
Pot3	Intermediate	Summer_21	1	12	1.165	4.35	38.743
Pot4	Severe	Summer_21	2	-3	-0.62	0.23	33.6895
Pot5	Intermediate	Summer_21	2	1	5.12	0.24	174.764
Pot6	Control	Summer_21	2	11	4.645	0.17	92.2251
Pot7	Control	Summer_21	2	18	3.82	0.15	154.13
Pot8	Intermediate	Summer_21	2	9	-0.16	3.33	91.3828
Pot9	Severe	Summer_21	2	2	-0.18	7.55	21.056
Pot10	Control	Summer_21	2	12	4.12	0.19	25.6883
Pot11	Severe	Summer_21	2	2	1.5	13.49	48.4287
Pot12	Intermediate	Summer_21	2	9	0.225	0.44	34.9529
Pot13	Intermediate	Summer_21	1	22	2.56	1.19	96.0152
Pot14	Severe	Summer_21	1	3	-0.191875	23.09	46.7442
Pot15	Control	Summer_21	1	15	-0.15	26.62	63.589
Pot16	Intermediate	Summer_21	1	8	0.67	4.09	26.9516
Pot17	Control	Summer_21	1	11	2.26	5.48	24.4249
Pot18	Severe	Summer_21	1	0	-0.32	0.39	36.6374
Pot1	Severe	Autumn_21	1	1	-2.745	24.22	39.1641
Pot2	Control	Autumn_21	1	15	0.89	40.18	45.4809
Pot3	Intermediate	Autumn_21	1	12	1.115	16.9	44.6386
Pot4	Severe	Autumn_21	2	-3	-0.575	9.27	86.7505
Pot5	Intermediate	Autumn_21	2	1	4.54	21.83	170.132
Pot6	Control	Autumn_21	2	11	4.335	12.63	122.967
Pot7	Control	Autumn_21	2	18	4.4	11.55	125.072
Pot8	Intermediate	Autumn_21	2	9	-0.445	30.78	98.5419
Pot9	Severe	Autumn_21	2	2	-0.185	4.34	60.6412
Pot10	Control	Autumn_21	2	12	4.18	22.17	29.4783
Pot11	Severe	Autumn_21	2	2	1.04	9.23	76.2226
Pot12	Intermediate	Autumn_21	2	9	2.015	20.52	75.3803
Pot13	Intermediate	Autumn_21	1	22	1.29	13.58	110.333
Pot14	Severe	Autumn_21	1	3	-0.431875	8.63	49.6921
Pot15	Control	Autumn_21	1	15	-0.36	47.32	98.963
Pot16	Intermediate	Autumn_21	1	8	-0.465	31.55	47.5865
Pot17	Control	Autumn_21	1	11	1.445	26.82	51.3765
Pot18	Severe	Autumn_21	1	0	-0.04	3.125	27.3727

## Sheet: Sapling_gas_exchange
Pot	Treatment	Greenhouse	Needle area_cm2	Photosynthetic_rate_μmolm-2s-1	Stomatal_conductance_molm-2s-1
Pot1	Severe	1	0.18407	5.26	0.00958
Pot2	Control	1	1.30454	10.6	0.129
Pot3	Intermediate	1	0.789122	8.5	0.092
Pot4	Severe	2	0.0911144	4.44	0.0221
Pot5	Intermediate	2	1.39703	6.87	0.0443
Pot6	Control	2	1.50239	8.29	0.104
Pot7	Control	2	0.896392	9.33	0.13
Pot8	Intermediate	2	1.31407	6.12	0.0459
Pot9	Severe	2	0.134984	2.97	0.0102
Pot10	Control	2	1.39487	7.98	0.101
Pot11	Severe	2	0.300099	3.75	0.0215
Pot12	Intermediate	2	1.318	6.76	0.0626
Pot13	Intermediate	1	1.00764	6.97	0.0539
Pot14	Severe	1	0.38344	4.87	0.0132
Pot15	Control	1	1.76399	7.91	0.168
Pot16	Intermediate	1	0.948796	5.51	0.061
Pot17	Control	1	2.33935	8.36	0.0826
Pot18	Severe	1	0.216939	3.79	0.000879

## Sheet: Soil_properties
Pot	Treatment	Season	Greenhouse	pH	ammonium_μgNH4+ Ng-1 dwsoil	nitrate_μgNH3- Ng-1 dwsoil	soil_N_%	soil_CN
Pot1	Severe	Winter_21	1	6.908	3.57207	12.012	0.1383	17.8902
Pot2	Control	Winter_21	1	7.009	6.76198	7.52613	0.1562	17.2907
Pot3	Intermediate	Winter_21	1	6.848	2.78639	9.62959	0.1289	18.7424
Pot4	Severe	Winter_21	2	6.844	1.91147	6.59039	0.1229	17.9584
Pot5	Intermediate	Winter_21	2	6.893	0.979296	1.23432	0.1343	18.7083
Pot6	Control	Winter_21	2	6.983	2.1725	23.648	0.111	28.1317
Pot7	Control	Winter_21	2	6.901	2.59748	14.3891	0.131	18.8711
Pot8	Intermediate	Winter_21	2	6.872	1.60846	2.66351	0.126	19.8796
Pot9	Severe	Winter_21	2	6.826	0.611613	14.843	0.1382	16.8285
Pot10	Control	Winter_21	2	6.986	2.2977	15.7675	0.1319	18.3294
Pot11	Severe	Winter_21	2	6.896	0.457093	20.2073	0.1213	18.2768
Pot12	Intermediate	Winter_21	2	6.899	0.656204	30.6526	0.1263	18.9194
Pot13	Intermediate	Winter_21	1	6.895	1.66222	6.46883	0.1194	19.3728
Pot14	Severe	Winter_21	1	6.943	0.885777	6.17344	0.1273	19.0349
Pot15	Control	Winter_21	1	6.982	3.32603	4.62522	0.1235	19.8804
Pot16	Intermediate	Winter_21	1	6.924	1.51522	28.2684	0.1219	19.0618
Pot17	Control	Winter_21	1	7.011	2.93524	15.7747	0.1234	19.442
Pot18	Severe	Winter_21	1	6.946	0.716509	7.09515	0.117	18.7809
Pot1	Severe	Spring_21	1	7.068	1.05427	2.95843	0.1329	20.1822
Pot2	Control	Spring_21	1	6.993	1.00439	0.720376	0.1334	19.5938
Pot3	Intermediate	Spring_21	1	7.065	1.03115	1.08742	0.1189	20.4701
Pot4	Severe	Spring_21	2	6.864	0.853858	2.33194	0.1247	19.6879
Pot5	Intermediate	Spring_21	2	6.91	0.198386	0.634692	0.1172	23.9891
Pot6	Control	Spring_21	2	6.977	0.553481	3.14991	0.117	21.6121
Pot7	Control	Spring_21	2	6.957	1.27874	0.903187	0.1222	20.541
Pot8	Intermediate	Spring_21	2	6.899	1.61134	0.469446	0.1156	20.0505
Pot9	Severe	Spring_21	2	6.986	1.14054	1.3715	0.1222	20.464
Pot10	Control	Spring_21	2	7.0034	1.13819	1.36389	0.11976	20.0276
Pot11	Severe	Spring_21	2	6.941	1.02437	3.27071	0.1308	17.9738
Pot12	Intermediate	Spring_21	2	6.96	0.140994	0.4089	0.1151	19.8568
Pot13	Intermediate	Spring_21	1	7.061	1.31621	4.30049	0.1262	19.058
Pot14	Severe	Spring_21	1	7.033	1.04305	1.56161	0.1133	20.266
Pot15	Control	Spring_21	1	7.019	1.83637	0.45387	0.1176	18.2332
Pot16	Intermediate	Spring_21	1	7.076	1.20374	1.43073	0.1276	17.9517
Pot17	Control	Spring_21	1	7.071	1.01797	1.59214	0.1086	20.1578
Pot18	Severe	Spring_21	1	7.064	2.40765	1.65277	0.1142	20.9052
Pot1	Severe	Summer_21	1	6.832	0.820055	3.32935	0.1159	23.7551
Pot2	Control	Summer_21	1	6.919	0.101257	4.82913	0.1324	20.6254
Pot3	Intermediate	Summer_21	1	7.109	0.261178	2.80202	0.1288	20.1544
Pot4	Severe	Summer_21	2	6.969	2.26679	3.35259	0.1145	20.4461
Pot5	Intermediate	Summer_21	2	6.953	0.589285	0.273994	0.1197	19.8206
Pot6	Control	Summer_21	2	6.913	0.315597	6.54871	0.1397	20.1834
Pot7	Control	Summer_21	2	6.966	0.514565	6.08902	0.1369	18.0943
Pot8	Intermediate	Summer_21	2	6.896	0.96575	2.13723	0.1217	20.2369
Pot9	Severe	Summer_21	2	6.856	0.718972	2.2419	0.1271	17.1809
Pot10	Control	Summer_21	2	6.886	0.653415	4.42654	0.1495	16.0779
Pot11	Severe	Summer_21	2	6.899	0.274838	1.82668	0.1373	15.9139
Pot12	Intermediate	Summer_21	2	6.893	1.13762	3.3842	0.1112	21.2817
Pot13	Intermediate	Summer_21	1	6.985	0	1.53896	0.1245	19.7439
Pot14	Severe	Summer_21	1	6.967	0	1.82662	0.1147	23.2358
Pot15	Control	Summer_21	1	6.897	0.720359	1.07011	0.1119	19.7161
Pot16	Intermediate	Summer_21	1	7.251	1.37919	3.43385	0.1087	17.9635
Pot17	Control	Summer_21	1	7.2	4.03015	12.6396	0.1133	19.5246
Pot18	Severe	Summer_21	1	6.903	0.826113	2.89885	0.1389	16.2374
Pot1	Severe	Autumn_21	1	6.921	1.2991	5.946	0.1318	20.2369
Pot2	Control	Autumn_21	1	6.881	0.58696	1.47039	0.1343	18.1817
Pot3	Intermediate	Autumn_21	1	6.907	0.931051	8.2659	0.1349	17.7457
Pot4	Severe	Autumn_21	2	7.046	1.47884	2.84032	0.1152	20.3393
Pot5	Intermediate	Autumn_21	2	6.973	1.46261	1.44719	0.1324	17.5568
Pot6	Control	Autumn_21	2	6.942	1.6365	4.47612	0.1206	20.3534
Pot7	Control	Autumn_21	2	6.951	1.11518	0.5082	0.1145	19.4333
Pot8	Intermediate	Autumn_21	2	6.915	0	1.68859	0.1254	19.2969
Pot9	Severe	Autumn_21	2	6.907	0.61174	1.74575	0.1217	19.6113
Pot10	Control	Autumn_21	2	6.93	0.806121	2.12855	0.1274	18.0035
Pot11	Severe	Autumn_21	2	6.927	1.52622	5.15866	0.1287	16.2391
Pot12	Intermediate	Autumn_21	2	6.907	1.62408	4.47545	0.107	20.2479
Pot13	Intermediate	Autumn_21	1	6.906	0.43749	4.93196	0.1076	20.2241
Pot14	Severe	Autumn_21	1	6.912	0.307484	4.3546	0.1208	19.4548
Pot15	Control	Autumn_21	1	6.886	1.44123	0.832602	0.1152	18.6739
Pot16	Intermediate	Autumn_21	1	6.873	0.2417	5.02323	0.1168	19.3975
Pot17	Control	Autumn_21	1	6.966	0.939257	3.7493	0.1205	18.7563
Pot18	Severe	Autumn_21	1	6.895	0	5.29297	0.126	18.3601

## Sheet: Sapling_CN
Pot	Treatment	Season	GH	Needles_N_%	Needles_CN	Roots_N_%	Roots_CN
1	Severe	Spring 21	1	1.81155	26.2376	0.985398	40.2825
2	Control	Spring 21	1	1.5279	30.71	0.885771	49.482
3	Intermediate	Spring 21	1	1.20738	39.5953	0.907195	44.0477
4	Severe	Spring 21	2	1.70133	28.3501	1.10304	38.5166
5	Intermediate	Spring 21	2	1.45007	32.6628	0.898253	44.878
6	Control	Spring 21	2	1.3658	34.6656	1.02039	39.4952
7	Control	Spring 21	2	1.52963	31.3131	1.06623	37.4806
8	Intermediate	Spring 21	2	1.79836	26.4451	0.847994	45.1635
9	Severe	Spring 21	2	1.52127	31.4121	0.949402	42.0924
10	Control	Spring 21	2	1.53308	30.9778	1.11913	37.1291
11	Severe	Spring 21	2	1.35393	35.7616	0.965572	39.5907
12	Intermediate	Spring 21	2	1.80097	26.0943	1.13721	35.3931
13	Intermediate	Spring 21	1	1.55592	30.2786	0.892967	44.4767
14	Severe	Spring 21	1	1.31017	36.2331	0.901453	43.6826
15	Control	Spring 21	1	1.47484	31.4421	1.03744	38.3011
16	Intermediate	Spring 21	1	1.38066	34.3894	1.01207	39.058
17	Control	Spring 21	1	1.87479	24.833	1.1325	34.0987
18	Severe	Spring 21	1	1.56572	31.3128	0.876981	46.0558
1	Severe	Summer 21	1	1.63079	29.6524	1.07528	38.8446
2	Control	Summer 21	1	1.43574	32.3766	1.13613	33.9179
3	Intermediate	Summer 21	1	1.43193	32.9461	1.03376	35.8042
4	Severe	Summer 21	2	1.81415	26.5804	0.880521	45.7717
5	Intermediate	Summer 21	2	1.46573	32.1646	0.835675	48.7688
6	Control	Summer 21	2	1.26824	36.7389	1.07374	39.4289
7	Control	Summer 21	2	1.40797	33.6649	1.14103	37.2164
8	Intermediate	Summer 21	2	1.51584	30.9244	0.929272	44.3528
9	Severe	Summer 21	2	1.78497	26.9742	0.989577	42.1514
10	Control	Summer 21	2	1.27957	36.6406	1.31116	36.19
11	Severe	Summer 21	2	2.02383	22.8014	1.9666	23.4921
12	Intermediate	Summer 21	2	1.49877	31.4169	1.52528	31.0587
13	Intermediate	Summer 21	1	1.58575	30.2508	1.01393	39.4685
14	Severe	Summer 21	1	1.47215	32.9356	0.924368	39.3416
15	Control	Summer 21	1	1.40533	33.0729	1.1165	35.9545
16	Intermediate	Summer 21	1	1.38925	33.9636	1.34734	28.3749
17	Control	Summer 21	1	1.55038	30.2173	1.19988	34.1874
18	Severe	Summer 21	1	1.54453	31.3284	0.889061	44.3256
1	Severe	Autumn 21	1	1.56639	31.5865	0.736378	45.4205
2	Control	Autumn 21	1	1.45095	32.1596	0.991562	33.9362
3	Intermediate	Autumn 21	1	1.37794	34.9107	1.0065	32.6667
4	Severe	Autumn 21	2	1.82156	26.8192	0.933801	38.9949
5	Intermediate	Autumn 21	2	1.40579	34.2932	0.837997	43.1243
6	Control	Autumn 21	2	1.39694	33.6335	0.80935	46.7251
7	Control	Autumn 21	2	1.36492	35.0678	0.918513	34.0994
8	Intermediate	Autumn 21	2	1.57371	29.5534	0.985786	37.6019
9	Severe	Autumn 21	2	2.12486	22.5617	0.979681	35.9614
10	Control	Autumn 21	2	1.24168	38.0866	1.15035	28.6614
11	Severe	Autumn 21	2	1.97643	23.5739	0.876343	42.2546
12	Intermediate	Autumn 21	2	1.62151	29.3156	1.08425	30.6052
13	Intermediate	Autumn 21	1	1.69932	31.9148	0.903887	38.2238
14	Severe	Autumn 21	1	1.87148	25.1898	0.88274	39.2908
15	Control	Autumn 21	1	1.42291	32.9052	1.03958	32.6601
16	Intermediate	Autumn 21	1	1.2552	38.1659	1.08397	34.2755
17	Control	Autumn 21	1	1.57145	30.188	1.22622	31.8761
18	Severe	Autumn 21	1	1.53377	31.7208	0.850196	41.5692
