# Supplementary material for: Soil water limitation intensity alters nitrogen cycling at the plant-soil interface in Scots pine mesocosms
Source: Plant Soil. 2025 Aug 26;516(1):705–23. doi: 10.1007/s11104-025-07758-z (PMC12764678; doi:10.1007/s11104-025-07758-z)
Supplement: Supplementary file 2 — Supplementary file2 (XLSX 18 KB) [file 11104_2025_7758_MOESM2_ESM.xlsx]

## Sheet: FineRoot_d15N
Pot	Treatment	Season	Labelling	Greenhouse	δ15NAir_‰
2	Control	Spring_21	15N_enriched	1	-2.49331
15	Control	Spring_21	15N_enriched	1	5.75938
17	Control	Spring_21	15N_enriched	1	3.39751
3	Intermediate	Spring_21	15N_enriched	1	-5.41366
13	Intermediate	Spring_21	15N_enriched	1	1.13363
16	Intermediate	Spring_21	15N_enriched	1	1.19363
1	Severe	Spring_21	15N_enriched	1	-5.94323
14	Severe	Spring_21	15N_enriched	1	-3.01773
18	Severe	Spring_21	15N_enriched	1	-6.21409
6	Control	Spring_21	Natural_abundance	2	-3.43758
7	Control	Spring_21	Natural_abundance	2	-3.87957
10	Control	Spring_21	Natural_abundance	2	-3.27384
5	Intermediate	Spring_21	Natural_abundance	2	-6.4119
8	Intermediate	Spring_21	Natural_abundance	2	-4.89169
12	Intermediate	Spring_21	Natural_abundance	2	-4.6194
4	Severe	Spring_21	Natural_abundance	2	-5.17888
9	Severe	Spring_21	Natural_abundance	2	-4.90056
11	Severe	Spring_21	Natural_abundance	2	-5.95518
2	Control	Summer_21	15N_enriched	1	-3.4753
15	Control	Summer_21	15N_enriched	1	4.8011
17	Control	Summer_21	15N_enriched	1	-0.0786013
3	Intermediate	Summer_21	15N_enriched	1	3.17682
13	Intermediate	Summer_21	15N_enriched	1	17.4781
16	Intermediate	Summer_21	15N_enriched	1	4.61471
1	Severe	Summer_21	15N_enriched	1	-5.60568
14	Severe	Summer_21	15N_enriched	1	-1.74177
18	Severe	Summer_21	15N_enriched	1	-4.97366
4	Control	Summer_21	Natural_abundance	2	-3.88905
7	Control	Summer_21	Natural_abundance	2	-4.26304
10	Control	Summer_21	Natural_abundance	2	-1.19819
5	Intermediate	Summer_21	Natural_abundance	2	-6.31066
8	Intermediate	Summer_21	Natural_abundance	2	-6.54484
12	Intermediate	Summer_21	Natural_abundance	2	-3.37126
6	Severe	Summer_21	Natural_abundance	2	-6.72019
9	Severe	Summer_21	Natural_abundance	2	-6.21204
11	Severe	Summer_21	Natural_abundance	2	-0.711641
2	Control	Autumn_21	15N_enriched	1	2.65273
15	Control	Autumn_21	15N_enriched	1	25.4018
17	Control	Autumn_21	15N_enriched	1	7.62634
3	Intermediate	Autumn_21	15N_enriched	1	76.238
13	Intermediate	Autumn_21	15N_enriched	1	22.2651
16	Intermediate	Autumn_21	15N_enriched	1	3.79991
1	Severe	Autumn_21	15N_enriched	1	-7.00872
14	Severe	Autumn_21	15N_enriched	1	-4.65163
18	Severe	Autumn_21	15N_enriched	1	-4.71631
4	Control	Autumn_21	Natural_abundance	2	-3.67531
7	Control	Autumn_21	Natural_abundance	2	-3.3238
10	Control	Autumn_21	Natural_abundance	2	-3.436
5	Intermediate	Autumn_21	Natural_abundance	2	-5.78415
8	Intermediate	Autumn_21	Natural_abundance	2	-6.44702
12	Intermediate	Autumn_21	Natural_abundance	2	-5.80048
6	Severe	Autumn_21	Natural_abundance	2	-5.95022
9	Severe	Autumn_21	Natural_abundance	2	-5.47196
11	Severe	Autumn_21	Natural_abundance	2	-5.95918

## Sheet: NewNeedles_d15N
Pot	Treatment	Season	Labelling	Greenhouse	δ15NAir_‰
2	Control	Spring_21	15N_enriched	1	0.0933558
15	Control	Spring_21	15N_enriched	1	31.89
17	Control	Spring_21	15N_enriched	1	30.5077
3	Intermediate	Spring_21	15N_enriched	1	0.036386
13	Intermediate	Spring_21	15N_enriched	1	30.2253
16	Intermediate	Spring_21	15N_enriched	1	25.0598
1	Severe	Spring_21	15N_enriched	1	-2.90232
14	Severe	Spring_21	15N_enriched	1	10.6956
18	Severe	Spring_21	15N_enriched	1	8.65256
6	Control	Spring_21	Natural_abundance	2	-2.07292
7	Control	Spring_21	Natural_abundance	2	0.0939112
10	Control	Spring_21	Natural_abundance	2	-0.501289
5	Intermediate	Spring_21	Natural_abundance	2	-4.03111
8	Intermediate	Spring_21	Natural_abundance	2	-2.29993
12	Intermediate	Spring_21	Natural_abundance	2	-1.83415
4	Severe	Spring_21	Natural_abundance	2	-2.81978
9	Severe	Spring_21	Natural_abundance	2	-0.271456
11	Severe	Spring_21	Natural_abundance	2	-0.140945
2	Control	Summer_21	15N_enriched	1	2.42659
15	Control	Summer_21	15N_enriched	1	25.651
17	Control	Summer_21	15N_enriched	1	24.3578
3	Intermediate	Summer_21	15N_enriched	1	3.45993
13	Intermediate	Summer_21	15N_enriched	1	34.0128
16	Intermediate	Summer_21	15N_enriched	1	19.8457
1	Severe	Summer_21	15N_enriched	1	-2.35843
14	Severe	Summer_21	15N_enriched	1	9.60186
18	Severe	Summer_21	15N_enriched	1	9.96877
4	Control	Summer_21	Natural_abundance	2	-2.1298
7	Control	Summer_21	Natural_abundance	2	-0.323085
10	Control	Summer_21	Natural_abundance	2	-0.787108
5	Intermediate	Summer_21	Natural_abundance	2	-4.17347
8	Intermediate	Summer_21	Natural_abundance	2	-3.14542
12	Intermediate	Summer_21	Natural_abundance	2	-3.02676
6	Severe	Summer_21	Natural_abundance	2	-2.80904
9	Severe	Summer_21	Natural_abundance	2	-0.60127
11	Severe	Summer_21	Natural_abundance	2	-0.550782
2	Control	Autumn_21	15N_enriched	1	3.44107
15	Control	Autumn_21	15N_enriched	1	26.8554
17	Control	Autumn_21	15N_enriched	1	23.4458
3	Intermediate	Autumn_21	15N_enriched	1	4.2182
13	Intermediate	Autumn_21	15N_enriched	1	36.2684
16	Intermediate	Autumn_21	15N_enriched	1	20.5972
1	Severe	Autumn_21	15N_enriched	1	-2.80866
14	Severe	Autumn_21	15N_enriched	1	14.3805
18	Severe	Autumn_21	15N_enriched	1	8.24957
4	Control	Autumn_21	Natural_abundance	2	-2.81382
7	Control	Autumn_21	Natural_abundance	2	-2.26909
10	Control	Autumn_21	Natural_abundance	2	-2.12015
5	Intermediate	Autumn_21	Natural_abundance	2	-4.42006
8	Intermediate	Autumn_21	Natural_abundance	2	-3.3141
12	Intermediate	Autumn_21	Natural_abundance	2	-3.91859
6	Severe	Autumn_21	Natural_abundance	2	-3.01232
9	Severe	Autumn_21	Natural_abundance	2	-0.999157
11	Severe	Autumn_21	Natural_abundance	2	-1.12538

## Sheet: Soil_d15N
Pot	Treatment	Season	Labelling	Greenhouse	δ15NAir_‰
2	Control	Spring_21	15N_enriched	1	-2.30465
15	Control	Spring_21	15N_enriched	1	-1.41749
17	Control	Spring_21	15N_enriched	1	-1.59903
3	Intermediate	Spring_21	15N_enriched	1	-2.80483
13	Intermediate	Spring_21	15N_enriched	1	-2.01063
16	Intermediate	Spring_21	15N_enriched	1	-1.43627
1	Severe	Spring_21	15N_enriched	1	-2.79295
14	Severe	Spring_21	15N_enriched	1	-1.78623
18	Severe	Spring_21	15N_enriched	1	-1.53894
6	Control	Spring_21	Natural_abundance	2	-2.66978
7	Control	Spring_21	Natural_abundance	2	-2.19221
10	Control	Spring_21	Natural_abundance	2	-2.43099
5	Intermediate	Spring_21	Natural_abundance	2	-3.25407
8	Intermediate	Spring_21	Natural_abundance	2	-2.34265
12	Intermediate	Spring_21	Natural_abundance	2	-2.90127
4	Severe	Spring_21	Natural_abundance	2	-3.30071
9	Severe	Spring_21	Natural_abundance	2	-2.8775
11	Severe	Spring_21	Natural_abundance	2	-2.58244
2	Control	Summer_21	15N_enriched	1	-0.981673
15	Control	Summer_21	15N_enriched	1	-0.813662
17	Control	Summer_21	15N_enriched	1	0.0549648
3	Intermediate	Summer_21	15N_enriched	1	-1.89808
13	Intermediate	Summer_21	15N_enriched	1	-1.67481
16	Intermediate	Summer_21	15N_enriched	1	0.78812
1	Severe	Summer_21	15N_enriched	1	-2.89067
14	Severe	Summer_21	15N_enriched	1	-1.546
18	Severe	Summer_21	15N_enriched	1	-2.55139
4	Control	Summer_21	Natural_abundance	2	-2.75145
7	Control	Summer_21	Natural_abundance	2	-2.48861
10	Control	Summer_21	Natural_abundance	2	-3.12429
5	Intermediate	Summer_21	Natural_abundance	2	-3.22972
8	Intermediate	Summer_21	Natural_abundance	2	-2.62055
12	Intermediate	Summer_21	Natural_abundance	2	-2.83061
6	Severe	Summer_21	Natural_abundance	2	-3.04742
9	Severe	Summer_21	Natural_abundance	2	-3.56083
11	Severe	Summer_21	Natural_abundance	2	-3.03796
2	Control	Autumn_21	15N_enriched	1	-0.0260267
15	Control	Autumn_21	15N_enriched	1	1.11679
17	Control	Autumn_21	15N_enriched	1	-1.16885
3	Intermediate	Autumn_21	15N_enriched	1	-1.21298
13	Intermediate	Autumn_21	15N_enriched	1	-0.597132
16	Intermediate	Autumn_21	15N_enriched	1	-1.49671
1	Severe	Autumn_21	15N_enriched	1	-2.9531
14	Severe	Autumn_21	15N_enriched	1	-1.33867
18	Severe	Autumn_21	15N_enriched	1	-1.54648
4	Control	Autumn_21	Natural_abundance	2	-3.0021
7	Control	Autumn_21	Natural_abundance	2	-2.39601
10	Control	Autumn_21	Natural_abundance	2	-2.67517
5	Intermediate	Autumn_21	Natural_abundance	2	-3.10991
8	Intermediate	Autumn_21	Natural_abundance	2	-2.94259
12	Intermediate	Autumn_21	Natural_abundance	2	-2.88804
6	Severe	Autumn_21	Natural_abundance	2	-2.67352
9	Severe	Autumn_21	Natural_abundance	2	-3.06252
11	Severe	Autumn_21	Natural_abundance	2	-3.49333
